# Supplementary material for: Resolving forebrain developmental organisation by analysis of differential growth patterns
Source: Nat Commun. 2025 Dec 21;17:901. doi: 10.1038/s41467-025-67623-6 (PMC12830808; doi:10.1038/s41467-025-67623-6)
Supplement: Supplementary file 9 — Source data [file 41467_2025_67623_MOESM9_ESM.xlsx]

## Sheet: Figs1AA,S5
Source data for Figure 1AA, supplementary figure 5
	Outcome areas:
Injection zone(s)	T1	T2	D1	D4	D5	D2	D3	D6	D7	H3	H2	H5	H4	H1	Hm1	Hm2	Hm3	Number of injections scored
1												1			14	1		15
1,2												1			5	7		8
1,4	1												5		3	1		10
1,7	2														2			2
2									3	18	1	11				16	7	27
2,3									4	1							5	5
2,5											5	6	8					11
2,6								1	1	6								6
3							1		6	3							5	8
4													9		1			9
4,5												2	11					12
4,7	4												4					4
4,10													2	1				3
5											9		11	3				17
5,6				1	1			7		1	8		2					12
5,10														4				4
5,11				2										3				4
6						1		4	1	2	1							6
6,12					2	5	3		1									8
7	16	4																20
7,8	3	4																5
7,10		2																4
8	2	13	1															14
8,9		7																7
8,10	2	6																7
9		4	4															7
9,11		2	3	7														7
10																		9
11		3		14	2									2				14
11,12			3	1	2													4
12			5		2	3												8
																	Total injections	277

## Sheet: Fig1AB
Source data for Figure 1AB
Outcome area	T1	T2	D1	D4	D5	D2	D3	D6	D7	H3	H2	H5	H4	H1	Hm1	Hm2	Hm3
Shapes as described	24	40	13	27	9	8	3	10	17	33	24	21	51	11	26	25	17
Unscored or shapes not as described	6	7	5	0	3	1	2	3	0	1	4	1	2	4	0	1	1

## Sheet: Fig4F
Source data for Figure 4F
Angle (degrees)
Anterior	E(10/)11	E13
ZLI to A*	167.6	136.3
	152.8	132
	149.1	136
	149.1	134.8
	151.2	136.5
	154.5
	156.7
	155
mean	154.5	135.12
SD	5.96178	1.86467
Posterior	E(10/)11	E13
ZLI to P*	171.6	160.5
	180.8	164.4
	190	164.7
	184.5	171.8
	181.3	170.4
	190.4
	184.1
	177.1
mean	182.475	166.36
SD	6.29643	4.65972

## Sheet: Fig6B
Source data for Figure 6B
Expression area within hypothalamus (um2)
ARX	DMSO	SDG
	1815	11752.7
	4083.75	5091.68
	1801.69	5399.02
	1616.56	1691.58
	735.68	7595.17
	3621.53	3922.82
	1061.17	10994.1
	4410.45	3464.23
		4677.86
mean	1977.91	5012.88
SD	1178.98	2814.56
FOXG1	DMSO	SDG
	9.68	7073.66
	1.21	7108.75
	6.05	10306.8
	0	6527.95
	23	6325.88
	0	8577.69
	0	2962.08
	0	9732.03
		5637.39
mean	4.12612	5900.23
SD	6.70963	1838.06
